# Supplementary material for: Cycloaddition and C–S Bond Cleavage Processes in Reactions of Heterometallic Phosphinidene-Bridged MoRe and MoMn Complexes with Alkynes and Phenyl Isothiocyanate
Source: Organometallics. 2023 Jul 7;42(15):2052–64. doi: 10.1021/acs.organomet.3c00242 (PMC10431387; doi:10.1021/acs.organomet.3c00242)
Supplement: Supplementary file 2 — om3c00242_si_002.xyz [file om3c00242_si_002.xyz]

84
compound7;0kcal
 Mo                10.21112800    2.69116200   13.85886100
 Re                12.02830400    1.73458500   16.15935000
 S                  9.52363400    1.88243900   16.07872000
 P                  9.23310300    3.97594100   15.97389000
 N                 12.28834800    4.89945200   16.78841200
 O                 11.42489200    5.58250200   13.61308100
 O                 13.18267400    2.21360100   13.07825000
 O                 11.60856000   -1.17371200   15.06048300
 O                 12.24921200    0.86870600   19.10773900
 O                 15.08354900    1.58386500   15.71079400
 C                 10.94080000    4.52397200   13.73603500
 C                 12.17949800    2.34147700   13.68787900
 C                 11.77661100   -0.11235500   15.49713800
 C                 12.18494000    1.19191600   17.99128100
 C                 13.93816900    1.63377100   15.89609800
 C                 12.18471800    3.73761600   16.59662700
 C                 12.03856700    6.23112400   17.01569100
 C                 12.75152800    7.20741500   16.31334000
 H                 13.51088700    6.90193800   15.59863300
 C                 12.44973800    8.54617500   16.52617500
 H                 12.99476800    9.31026800   15.97655900
 C                 11.45472400    8.91011900   17.43223700
 H                 11.22449400    9.96117500   17.59310700
 C                 10.75355800    7.92900700   18.13142200
 H                  9.97440700    8.21038500   18.83680900
 C                 11.03821700    6.58470600   17.93063800
 H                 10.49442300    5.80045200   18.45238500
 C                  8.17656100    1.89372200   12.95660100
 H                  7.27126500    1.97839600   13.55107900
 C                  8.70130700    2.88441300   12.08888200
 H                  8.23519000    3.83544300   11.85901300
 C                  9.94375500    2.39620000   11.57594600
 H                 10.60144100    2.91027600   10.88380500
 C                 10.15219500    1.08851200   12.10319300
 H                 11.01513100    0.45852800   11.91476900
 C                  9.06998600    0.78077100   12.95706600
 H                  8.95501300   -0.12498100   13.54234200
 C                  7.41972700    4.04379800   15.52655700
 C                  6.99913900    4.88733100   14.45998200
 C                  5.88878600    4.49359700   13.70466000
 H                  5.61636800    5.09817600   12.84175200
 C                  5.12459500    3.37116800   14.01258500
 C                  5.39152200    2.76171700   15.23919200
 H                  4.70718700    1.99182200   15.59644600
 C                  6.47854800    3.10638600   16.04628100
 C                  7.56011900    6.29417600   14.14809900
 C                  8.11930400    6.40084200   12.72615900
 H                  8.41329300    7.43634700   12.51054000
 H                  7.37476600    6.10797100   11.97397200
 H                  9.00792100    5.77553500   12.59242800
 C                  8.60879200    6.80486500   15.13871200
 H                  9.59114500    6.33979800   15.02213200
 H                  8.28363600    6.67090000   16.17921600
 H                  8.76281900    7.88052600   14.98143700
 C                  6.36880500    7.26764900   14.27273600
 H                  6.71183000    8.29591800   14.09948700
 H                  5.92689900    7.22227100   15.27591800
 H                  5.57364900    7.05861200   13.54938800
 C                  3.99028800    2.86166400   13.12969700
 C                  2.65268900    3.04450100   13.85889900
 H                  2.62813100    2.49161800   14.80620400
 H                  1.82193700    2.68046800   13.24017800
 H                  2.46770700    4.10175300   14.08628400
 C                  4.20963200    1.37031800   12.84166800
 H                  5.14420500    1.20578800   12.28986100
 H                  3.38745100    0.97090700   12.23383200
 H                  4.25812200    0.77868100   13.76392300
 C                  3.92860200    3.60204700   11.79450300
 H                  3.69040100    4.66552100   11.92189600
 H                  3.14761100    3.16695400   11.15930100
 H                  4.87941700    3.53046300   11.24905600
 C                  6.41899100    2.58546300   17.50337300
 C                  7.47770500    3.14892800   18.45856100
 H                  7.15167900    2.96938700   19.49086600
 H                  7.59605300    4.23443200   18.33833500
 H                  8.46166200    2.68552800   18.35691000
 C                  5.06839800    3.08790200   18.06395600
 H                  4.20881700    2.70322100   17.50485000
 H                  5.01636600    4.18377400   18.04043200
 H                  4.95659800    2.76557800   19.10718300
 C                  6.42648700    1.05487200   17.57946100
 H                  7.36957400    0.63582600   17.21314900
 H                  5.61157400    0.61463500   16.99148600
 H                  6.29275600    0.72838200   18.61912900
84
compound_syn7-P; +14.7Kcal
 Mo                 9.95254400    2.52089800   12.93095200
 Re                11.74361800    1.31027700   15.32174100
 S                  9.18763600    0.06515600   12.92869700
 P                  9.39176500    0.87516300   14.80411600
 N                 10.73289900    3.53067000   17.43838200
 O                 11.44348600    4.80198300   14.52949600
 O                 12.73799000    1.76077000   11.71910300
 O                 12.51554300   -1.12600300   13.48568200
 O                 12.76564100   -0.16856300   17.81417100
 O                 14.44698900    2.77150900   14.83630900
 C                 10.96553000    3.84086800   14.06630500
 C                 11.73343600    1.96895300   12.27567400
 C                 12.23766900   -0.20590800   14.12822200
 C                 12.37702900    0.36603800   16.85197300
 C                 13.45478500    2.20794000   15.05594300
 C                 11.07933500    2.72565000   16.64555600
 C                 10.39807100    4.50725700   18.33963700
 C                 10.83839500    4.40713300   19.66456900
 H                 11.44672400    3.55578200   19.95988200
 C                 10.48283000    5.39391500   20.57461500
 H                 10.81920900    5.31476100   21.60619000
 C                  9.69827700    6.47369300   20.17348900
 H                  9.41968400    7.24072000   20.89265200
 C                  9.27972600    6.57592300   18.84763300
 H                  8.68070800    7.42555400   18.52716600
 C                  9.62891700    5.60058400   17.92272100
 H                  9.33085900    5.67220000   16.87980100
 C                  7.86844900    3.61573100   12.26333100
 H                  6.97594100    3.63100600   12.87172700
 C                  8.93848200    4.54629800   12.32979200
 H                  8.98719600    5.41209300   12.98193500
 C                  9.91262800    4.18639200   11.34686400
 H                 10.82433500    4.72606200   11.11947900
 C                  9.45914100    2.98941600   10.71691200
 H                  9.96820900    2.44925000    9.92732400
 C                  8.19654900    2.64961000   11.28743100
 H                  7.60936500    1.77202700   11.04335900
 C                  8.20437800    0.57078100   16.20705500
 C                  8.53089900   -0.49985500   17.09096000
 C                  8.30538200   -0.30981900   18.46028200
 H                  8.59888600   -1.11023100   19.13458700
 C                  7.71519700    0.83022000   18.98972100
 C                  7.19273600    1.74073600   18.07260400
 H                  6.60858000    2.57668200   18.45087700
 C                  7.37128600    1.62084900   16.69604600
 C                  8.94470700   -1.94285200   16.71130000
 C                 10.26228800   -2.36662700   17.36750200
 H                 10.40912600   -3.44684400   17.23869600
 H                 10.29835800   -2.15207100   18.44186900
 H                 11.11336800   -1.86368100   16.89913800
 C                  9.05668300   -2.24610800   15.21998000
 H                  9.95361100   -1.82112200   14.76226800
 H                  8.18235200   -1.89869900   14.65643500
 H                  9.12285900   -3.33354700   15.08783300
 C                  7.81026100   -2.84999000   17.23793600
 H                  8.01978000   -3.89300700   16.96803400
 H                  6.84652800   -2.57337400   16.79217100
 H                  7.69889600   -2.80595900   18.32659700
 C                  7.53451500    1.06763700   20.48514900
 C                  6.03732900    1.14212000   20.81463900
 H                  5.54003600    1.95872100   20.27713200
 H                  5.88938300    1.31367400   21.88890000
 H                  5.52635000    0.20866100   20.54800000
 C                  8.20196200    2.39672100   20.85828700
 H                  9.28073900    2.35965400   20.66259800
 H                  8.05909200    2.61786100   21.92460100
 H                  7.79394600    3.23891300   20.28416900
 C                  8.16218100   -0.04197800   21.32692000
 H                  7.68436000   -1.01339800   21.14747300
 H                  8.04703000    0.18666700   22.39342000
 H                  9.23520500   -0.15035700   21.12439700
 C                  6.57125900    2.57425200   15.79379300
 C                  6.16848300    1.85584400   14.49905500
 H                  5.50748500    2.49814500   13.90075800
 H                  5.60402900    0.94599500   14.73928800
 H                  7.00861300    1.55598000   13.86657200
 C                  5.24286200    2.96570400   16.46836300
 H                  5.37551200    3.64097800   17.32099300
 H                  4.68690400    2.08565500   16.81392500
 H                  4.61495600    3.49664300   15.74186300
 C                  7.34385500    3.87665100   15.55840000
 H                  8.31933400    3.70763100   15.08711200
 H                  7.51336600    4.37481900   16.52205100
 H                  6.76868600    4.57043100   14.92767900
84
compound_anti7-P;+18.5Kcal
 Mo                10.19775400    2.85461300   13.68457400
 Re                11.68968500    1.55984300   16.15122000
 S                  8.91598700    3.87166800   15.68540900
 P                  9.26390900    1.85943700   15.77629700
 N                 11.89257100    4.59789700   17.24539300
 O                 11.80117900    5.54994800   14.09436500
 O                 13.06528500    1.76758800   13.09292500
 O                 12.18918500   -1.12417600   14.61866100
 O                 11.40236900    0.30032700   18.94578500
 O                 14.78903800    1.79556300   16.17396300
 C                 11.23494800    4.54301000   13.95512500
 C                 12.05814800    2.10482600   13.60443500
 C                 11.92408500   -0.16917200   15.22430500
 C                 11.55656200    0.78571700   17.89720700
 C                 13.63211200    1.69416600   16.15926000
 C                 11.72598600    3.49626700   16.85719200
 C                 11.91988700    5.92228000   17.60382600
 C                 13.09593900    6.47829600   18.11832000
 H                 13.97883200    5.85361100   18.22736200
 C                 13.10858800    7.82071500   18.47438800
 H                 14.02073100    8.25953500   18.87288000
 C                 11.96380400    8.60087800   18.32252300
 H                 11.98134700    9.65187900   18.60305000
 C                 10.79691600    8.03571200   17.80972100
 H                  9.90264400    8.64343900   17.68894100
 C                 10.76397100    6.69620100   17.44688400
 H                  9.86906100    6.22869600   17.04189700
 C                  8.27072200    3.14086400   12.30489800
 H                  7.43712200    3.74845800   12.63861900
 C                  9.41293000    3.61555800   11.61292600
 H                  9.58292300    4.63680100   11.29213300
 C                 10.29419900    2.51357200   11.41303500
 H                 11.25252900    2.54081100   10.90714400
 C                  9.68835400    1.35443700   11.99258500
 H                 10.10513200    0.35260200   11.99556700
 C                  8.43294400    1.74699900   12.53818100
 H                  7.72422300    1.10351000   13.04636900
 C                  7.84920100    0.87154600   16.46779400
 C                  8.16223900   -0.44358300   16.92422000
 C                  7.77977400   -0.80267100   18.21787200
 H                  8.08104800   -1.78129800   18.58520500
 C                  7.04213700    0.04046900   19.04387800
 C                  6.45690500    1.14359500   18.41872100
 H                  5.69589300    1.70771000   18.95840000
 C                  6.76026900    1.53980900   17.11859700
 C                  8.72706500   -1.56674300   16.04124100
 C                  9.96336100   -2.22987600   16.66055000
 H                 10.38264600   -2.97817500   15.97672800
 H                  9.70415400   -2.74443200   17.59351200
 H                 10.75215100   -1.51369900   16.90030600
 C                  8.96143000   -1.14211900   14.59082600
 H                  9.67607600   -0.32660600   14.46312400
 H                  8.01380500   -0.82212100   14.13676500
 H                  9.34000800   -1.99429600   14.01257200
 C                  7.61685700   -2.63808600   15.96825300
 H                  7.93607500   -3.45581300   15.30837800
 H                  6.68665300   -2.21852300   15.56429300
 H                  7.39266200   -3.06861400   16.95026900
 C                  6.77518000   -0.24772100   20.51448200
 C                  5.27591300   -0.49027700   20.73373500
 H                  4.67390000    0.37792800   20.43805500
 H                  5.07077000   -0.68979000   21.79360900
 H                  4.92443900   -1.35267800   20.15355900
 C                  7.21800600    0.97099600   21.33557800
 H                  8.28942900    1.16652200   21.20432300
 H                  7.03120500    0.80222200   22.40411000
 H                  6.67562000    1.87759900   21.04085300
 C                  7.54958400   -1.46976300   21.00574100
 H                  7.22149000   -2.39200100   20.50959400
 H                  7.39091800   -1.60594100   22.08230000
 H                  8.62853800   -1.35841700   20.83771500
 C                  5.74983700    2.48366100   16.43376000
 C                  5.91069600    2.50810900   14.91284600
 H                  5.10896600    3.11246800   14.46814300
 H                  5.82495300    1.49183500   14.50300900
 H                  6.86289200    2.93516900   14.59806200
 C                  4.35136700    1.87139400   16.67696000
 H                  4.04902000    1.89968700   17.72937400
 H                  4.30922500    0.82704800   16.34309200
 H                  3.60470300    2.43971300   16.10703300
 C                  5.73805200    3.89565300   17.02630900
 H                  6.67508400    4.42955000   16.84948500
 H                  5.56480800    3.86187200   18.10977100
 H                  4.92413200    4.48323900   16.58113900
73
compound8;0kcal
 Mo                10.20862700    2.67704100   13.85378400
 Re                11.99735900    1.78044200   16.17953600
 S                  9.50202500    1.86847800   16.06381800
 P                  9.23710200    3.96771100   15.97930000
 O                 11.40809700    5.57507700   13.57129300
 O                 13.16763300    2.10712500   13.07620900
 O                 11.62878500   -1.15736300   15.10888100
 O                 12.15909700    0.98518500   19.15563600
 O                 15.06028300    1.59598700   15.75933600
 C                 10.93606000    4.51691500   13.71250500
 C                 12.16480100    2.28628700   13.67101800
 C                 11.77411800   -0.09233600   15.53614400
 C                 12.11815900    1.28084300   18.03281800
 C                 13.91638800    1.66749800   15.93510500
 C                 12.22818600    3.75040400   16.55730600
 C                  8.17144300    1.88220900   12.96407800
 H                  7.27306600    1.95415600   13.57094900
 C                  8.67785500    2.88728900   12.10298400
 H                  8.20332200    3.83887300   11.89410300
 C                  9.91751300    2.41418800   11.56901200
 H                 10.56258700    2.94201400   10.87537500
 C                 10.13966000    1.09998500   12.07368800
 H                 11.00309200    0.47796700   11.86291700
 C                  9.07193400    0.77411400   12.93869700
 H                  8.96819800   -0.14176100   13.51024200
 C                  7.42483500    4.04352300   15.52646700
 C                  7.00556600    4.88455200   14.45782300
 C                  5.89511400    4.49146900   13.70251900
 H                  5.62214700    5.09733100   12.84071700
 C                  5.13021400    3.36993200   14.01096400
 C                  5.39832500    2.75931100   15.23678800
 H                  4.71248900    1.99111500   15.59437200
 C                  6.48494400    3.10268400   16.04504800
 C                  7.56807300    6.28944600   14.14699800
 C                  8.11352500    6.40198400   12.72001000
 H                  8.40736500    7.43781200   12.50691700
 H                  7.36136700    6.11500700   11.97319500
 H                  9.00015800    5.77693600   12.57276600
 C                  8.62695900    6.78874300   15.13117500
 H                  9.60213000    6.30929300   15.01382900
 H                  8.30166500    6.66784100   16.17260600
 H                  8.79631600    7.86006300   14.96508300
 C                  6.38049500    7.26537700   14.28717900
 H                  6.72508100    8.29376000   14.11874400
 H                  5.94548000    7.21452000   15.29295500
 H                  5.58026400    7.06289800   13.56744700
 C                  3.99354100    2.86267000   13.12995300
 C                  2.65812200    3.04436500   13.86348300
 H                  2.63518100    2.48848500   14.80903400
 H                  1.82575900    2.68293100   13.24557800
 H                  2.47441600    4.10097700   14.09450700
 C                  4.21205200    1.37186700   12.83838500
 H                  5.14415300    1.20853900   12.28190100
 H                  3.38749900    0.97356700   12.23319900
 H                  4.26428900    0.77835500   13.75927500
 C                  3.92845600    3.60604000   11.79660500
 H                  3.69101400    4.66926900   11.92692400
 H                  3.14544200    3.17273300   11.16280500
 H                  4.87747900    3.53515400   11.24792200
 C                  6.42138200    2.57741100   17.50091100
 C                  7.48725100    3.12049100   18.45914500
 H                  7.15580100    2.94404300   19.49007800
 H                  7.62650800    4.20328400   18.34472300
 H                  8.46322500    2.63943800   18.36112300
 C                  5.07713500    3.09602000   18.06247300
 H                  4.21310000    2.72704600   17.49956100
 H                  5.04130400    4.19252800   18.04575600
 H                  4.95941600    2.76933900   19.10356700
 C                  6.40833300    1.04638900   17.57127100
 H                  7.34495200    0.61546000   17.20147500
 H                  5.58613400    0.61693600   16.98563900
 H                  6.27433200    0.71915600   18.61053000
 O                 12.47166500    4.86425100   16.73302100
73
compound8-P;+6.9kcal
 Mo                10.06229700    2.48083200   13.21096500
 Re                11.94211800    1.25607000   15.44730900
 S                  9.61844700   -0.03695400   13.04713900
 P                  9.57654800    0.76366600   14.94612400
 O                 11.68468300    4.67679200   14.77661100
 O                 12.75231200    2.03193700   11.60741800
 O                 12.88893700   -0.85498800   13.28062900
 O                 12.75207600   -0.82841900   17.56349600
 O                 14.74192100    2.54863900   15.03062900
 C                 11.18389500    3.72004600   14.32119600
 C                 11.78652200    2.15864600   12.24262800
 C                 12.45707400   -0.08564000   14.02183200
 C                 12.46952600   -0.02606100   16.76993600
 C                 13.70687900    2.05426000   15.20363300
 C                 11.63604400    2.57727700   16.90930400
 C                  7.76400700    3.05492100   13.05963500
 H                  7.02806200    2.61119600   13.72283900
 C                  8.54265000    4.22150200   13.29992700
 H                  8.48943600    4.86662400   14.17061200
 C                  9.40806600    4.41652400   12.17524200
 H                 10.10736000    5.23416800   12.04501300
 C                  9.15698400    3.36225500   11.24634800
 H                  9.64861500    3.22056200   10.29095800
 C                  8.14374800    2.53489500   11.79283500
 H                  7.76917200    1.61761500   11.35528800
 C                  7.89802500    0.32245300   15.61587000
 C                  6.92854100    1.28938000   16.00802100
 C                  5.57622400    0.99065300   15.80224500
 H                  4.84195600    1.74306700   16.07861100
 C                  5.13659900   -0.22172200   15.28488300
 C                  6.09908300   -1.21845500   15.14500600
 H                  5.76798800   -2.22098500   14.87808100
 C                  7.46250600   -1.01434100   15.35387300
 C                  7.18843700    2.55871700   16.84164600
 C                  6.46042600    3.79846100   16.30909900
 H                  6.66086800    4.65286000   16.96794700
 H                  5.37293600    3.67052400   16.27388100
 H                  6.79248300    4.07560200   15.30341100
 C                  8.65726900    2.89782400   17.02472200
 H                  9.13712400    3.22736500   16.09491000
 H                  9.20983200    2.03534300   17.41712400
 H                  8.77078500    3.70850000   17.75485400
 C                  6.63062200    2.24628000   18.24560900
 H                  6.79863900    3.10001800   18.91526000
 H                  7.12826100    1.37081800   18.68049000
 H                  5.55427700    2.04105900   18.22088600
 C                  3.67652500   -0.51890400   14.96218000
 C                  3.17218400   -1.65073200   15.86792900
 H                  3.74814200   -2.57362500   15.72802700
 H                  2.12165900   -1.87965700   15.64666600
 H                  3.24178100   -1.37220000   16.92678100
 C                  3.57403900   -0.96093800   13.49629900
 H                  3.91703800   -0.16937300   12.81845000
 H                  2.53407700   -1.19985400   13.23883600
 H                  4.17979000   -1.85317800   13.29717900
 C                  2.78073900    0.70175200   15.16581800
 H                  2.76111300    1.02724800   16.21365500
 H                  1.74974700    0.46103400   14.88018900
 H                  3.10449200    1.55236700   14.55256800
 C                  8.30248800   -2.31507000   15.43410300
 C                  9.77081800   -2.16552500   15.84389000
 H                 10.15173400   -3.15117100   16.13955500
 H                  9.89398700   -1.50040200   16.70758500
 H                 10.41502600   -1.81153600   15.03400700
 C                  7.65656100   -3.15537800   16.55982600
 H                  6.60895400   -3.40412000   16.36011300
 H                  7.69547900   -2.62385000   17.51898200
 H                  8.20467400   -4.09893300   16.67492700
 C                  8.24015000   -3.11637100   14.12855700
 H                  8.70903300   -2.57119700   13.30201600
 H                  7.21016500   -3.35217300   13.83542600
 H                  8.77316700   -4.06816900   14.25044000
 O                 11.59413000    3.34161700   17.77640700
73
TS1;+21.8kcal
 Mo                10.02206700    1.33728800   13.83227800
 Re                12.30557000    0.95712300   15.97608000
 S                  9.43644700   -0.10459300   15.78299400
 P                  9.63200600    1.91235000   16.31926400
 O                 11.79432400    3.94197200   13.52033900
 O                 12.42381100   -0.30411900   12.66756300
 O                 12.15535700   -2.18363300   15.50233500
 O                 13.39373800    0.47745900   18.81503600
 O                 15.08482100    0.88355700   14.69617400
 C                 11.19883300    2.96003600   13.71700400
 C                 11.61973800    0.29723100   13.27123200
 C                 12.15045800   -1.04470900   15.67872600
 C                 12.99579400    0.65662900   17.73811400
 C                 14.03158300    0.90695500   15.19284300
 C                 12.53968900    2.91865300   16.27686400
 C                  7.84402900    2.00433700   13.07442500
 H                  7.19858600    2.63174200   13.68109900
 C                  8.83160300    2.44999900   12.15200900
 H                  9.04834700    3.48245800   11.90028700
 C                  9.47247100    1.30888500   11.59045400
 H                 10.25308700    1.31648800   10.83872500
 C                  8.88893400    0.14810000   12.18854000
 H                  9.15277500   -0.88111100   11.97558500
 C                  7.88021100    0.58926600   13.09227000
 H                  7.27889600   -0.04607900   13.73289100
 C                  7.87438200    2.48401700   16.59855900
 C                  7.40114800    3.69950100   16.04308200
 C                  6.04912400    3.77650300   15.68423200
 H                  5.70157000    4.68193500   15.19155200
 C                  5.15518500    2.72968800   15.88971300
 C                  5.60906900    1.67166300   16.67699400
 H                  4.88944800    0.91918700   17.00002600
 C                  6.92643100    1.55480500   17.12256600
 C                  8.22602600    4.98327000   15.82626300
 C                  8.33880100    5.31664400   14.33473500
 H                  8.84884900    6.27822500   14.19226400
 H                  7.35627100    5.38140000   13.84916200
 H                  8.92923400    4.55162700   13.81698100
 C                  9.63688700    4.93684900   16.40723200
 H                 10.30677600    4.31398400   15.80965700
 H                  9.65300000    4.57630200   17.44395100
 H                 10.07447400    5.94310500   16.40118500
 C                  7.49447100    6.13116800   16.54597400
 H                  8.06810300    7.06035300   16.43670500
 H                  7.39215900    5.92206300   17.61789900
 H                  6.49208400    6.31581900   16.14575800
 C                  3.72661100    2.72832900   15.35672300
 C                  2.73359500    2.67554000   16.52517400
 H                  2.86880500    1.77528700   17.13688400
 H                  1.70108300    2.66919100   16.15234600
 H                  2.84998600    3.54541900   17.18337800
 C                  3.53875100    1.48569600   14.47527500
 H                  4.22531700    1.50080100   13.61832800
 H                  2.51404100    1.43945600   14.08413100
 H                  3.72517000    0.56047100   15.03424100
 C                  3.42394500    3.96743500   14.51613600
 H                  3.49638300    4.89099200   15.10424300
 H                  2.40331000    3.91117400   14.11902500
 H                  4.10705400    4.05578800   13.66097800
 C                  7.14626500    0.57480000   18.30186800
 C                  8.53624500    0.59570500   18.94840200
 H                  8.46831200    0.12351900   19.93658700
 H                  8.90061500    1.61939100   19.10316700
 H                  9.29527400    0.04239200   18.39020200
 C                  6.18235600    1.06040300   19.41030300
 H                  5.13263300    1.03360400   19.09851500
 H                  6.41403800    2.09017500   19.71004300
 H                  6.28338700    0.41940700   20.29540400
 C                  6.77383300   -0.86832100   17.94635000
 H                  7.43867500   -1.27888800   17.17909000
 H                  5.74345900   -0.94666100   17.57788300
 H                  6.85018700   -1.50476900   18.83762600
 O                 12.77104100    4.03124600   16.48574100
75
compound9;0kcal
 Mo                10.10275700    2.49349200   13.70103800
 Re                11.56322300    1.54837500   17.74581600
 S                  9.61375500    1.70447500   16.01520900
 P                  9.32679600    3.80439000   15.83254800
 O                 11.65244700    5.20686600   13.34814000
 O                 13.05403200    1.54691600   14.06041500
 O                 12.52906900   -0.86126400   15.93324600
 O                  9.54604200   -0.37435000   19.22686700
 O                 13.86624200    1.13305700   19.78129600
 C                 11.05501200    4.21186400   13.49820500
 C                 11.94473900    1.92116400   13.94241600
 C                 12.20327400    0.03020700   16.58125200
 C                 10.31450200    0.30383400   18.70162900
 C                 13.00760700    1.30038900   19.02154800
 C                 10.83180200    3.10503600   18.80939600
 C                  7.97619300    1.70740700   12.94128500
 H                  7.11588100    1.75374100   13.60188300
 C                  8.40712400    2.72750400   12.05571100
 H                  7.91354300    3.67970500   11.89954400
 C                  9.60003200    2.27851700   11.41177600
 H                 10.17302500    2.82572100   10.67182800
 C                  9.88134300    0.96891300   11.88132000
 H                 10.72985700    0.35842300   11.59297600
 C                  8.88891000    0.61875500   12.82880400
 H                  8.84683600   -0.30593700   13.39403800
 C                  7.48924800    3.94658900   15.47536100
 C                  7.08067300    4.84135900   14.44341700
 C                  5.91508300    4.54543500   13.72924300
 H                  5.65325400    5.18894000   12.89192300
 C                  5.09179800    3.46586400   14.03345600
 C                  5.37034100    2.80369600   15.22717300
 H                  4.65833300    2.05915100   15.58379700
 C                  6.50585500    3.05540300   16.00368700
 C                  7.73621200    6.19997800   14.09643400
 C                  8.23853700    6.24775200   12.64923300
 H                  8.60992900    7.25302500   12.41079900
 H                  7.44105600    6.01380300   11.93140200
 H                  9.06429500    5.54602600   12.48648700
 C                  8.87509200    6.63479200   15.02072200
 H                  9.81036900    6.09774400   14.84259100
 H                  8.60610800    6.53004700   16.07958900
 H                  9.09414600    7.69553900   14.84296000
 C                  6.63743400    7.27019200   14.26691300
 H                  7.05454300    8.26431900   14.06030500
 H                  6.24795200    7.27360700   15.29263000
 H                  5.78948700    7.12208300   13.59005500
 C                  3.90057600    3.04748900   13.17822100
 C                  2.60303300    3.22484400   13.97736600
 H                  2.60276000    2.61915500   14.89211700
 H                  1.73515200    2.91990300   13.37779200
 H                  2.45977000    4.27186500   14.27219100
 C                  4.06074800    1.57016000   12.79408900
 H                  4.96585400    1.41325300   12.19315700
 H                  3.20086100    1.22957100   12.20243100
 H                  4.13242000    0.92536500   13.67891400
 C                  3.80161900    3.86800900   11.89330400
 H                  3.62208200    4.93143900   12.09588200
 H                  2.96752900    3.50641400   11.27973800
 H                  4.71644300    3.78725200   11.29086400
 C                  6.45128800    2.46283200   17.43304400
 C                  7.55271000    2.93207100   18.38373800
 H                  7.25085600    2.72333000   19.41875300
 H                  7.73924600    4.01049900   18.30419800
 H                  8.49747700    2.41176000   18.21966200
 C                  5.13635500    2.97594900   18.06289500
 H                  4.24640800    2.65663400   17.51093500
 H                  5.12410800    4.07220300   18.10654800
 H                  5.04333900    2.59507800   19.08828300
 C                  6.41323400    0.93006000   17.42074900
 H                  7.32413000    0.51166700   16.97724200
 H                  5.55631600    0.54931500   16.85126400
 H                  6.32488500    0.54274300   18.44517300
 O                 10.47252000    3.98972700   19.45116400
 C                 12.59939800    2.94337700   16.69520900
 O                 13.15556100    3.79049500   16.15822200
75
compound9-P; -1.4kcal
 Mo                -0.07891200   -0.60017500   -2.37555000
 Re                 2.20380700   -0.00926800    1.50657400
 S                 -0.40797300   -2.06078800   -0.32813200
 P                 -0.07093400   -0.08329300    0.10798700
 O                  2.45694200    1.24372500   -2.25489500
 O                  2.10748900   -2.71316300   -3.10341600
 O                  3.63130700   -1.55306500   -0.87343500
 O                  1.54475500   -2.85255200    2.72558600
 O                  4.79935400   -0.10937900    3.21389900
 C                  1.49738800    0.56712400   -2.33614500
 C                  1.31967400   -1.91509400   -2.77869700
 C                  3.06945100   -0.99439600   -0.04384100
 C                  1.69954200   -1.80791200    2.26955800
 C                  3.84303300   -0.07487200    2.56167900
 C                  1.18268900    0.99611700    2.89734600
 C                 -2.21351700    0.37966600   -3.04697900
 H                 -2.71169500    1.13039800   -2.44335100
 C                 -1.22826000    0.62403500   -4.04152900
 H                 -0.87559600    1.59804800   -4.36286100
 C                 -0.81422800   -0.62687400   -4.57656400
 H                 -0.10272300   -0.77664900   -5.37993400
 C                 -1.52692900   -1.64996500   -3.87866600
 H                 -1.44105600   -2.71698700   -4.04927200
 C                 -2.39155300   -1.01741300   -2.93956300
 H                 -3.03157300   -1.52204100   -2.22262600
 C                 -1.72469100    0.71823500    0.55110500
 C                 -2.06942300    1.98183300   -0.01793500
 C                 -3.41214500    2.23669500   -0.32663200
 H                 -3.64934100    3.18119400   -0.80864300
 C                 -4.43073800    1.31983100   -0.11386200
 C                 -4.09126200    0.19999500    0.63721000
 H                 -4.89042700   -0.47041700    0.95032800
 C                 -2.79300600   -0.09270800    1.05921200
 C                 -1.14482100    3.17904100   -0.32658400
 C                 -1.11980800    3.48985400   -1.82841400
 H                 -0.54311400    4.40513800   -2.01545600
 H                 -2.12356300    3.63733600   -2.24652000
 H                 -0.63530100    2.67272500   -2.37767700
 C                  0.29624800    3.00917300    0.11967500
 H                  0.82940200    2.28867900   -0.50474900
 H                  0.35806400    2.70105100    1.17008400
 H                  0.83150500    3.96234900    0.02414900
 C                 -1.68756700    4.39908500    0.44290800
 H                 -1.03079300    5.26220600    0.27451200
 H                 -1.71493400    4.20136100    1.52187900
 H                 -2.69620600    4.69037800    0.13327800
 C                 -5.86063800    1.51711200   -0.60312800
 C                 -6.80669500    1.61614900    0.60075400
 H                 -6.77618700    0.70976900    1.21796000
 H                 -7.84301700    1.75390700    0.26575400
 H                 -6.54299500    2.46534000    1.24337700
 C                 -6.25812900    0.30957700   -1.46308200
 H                 -5.61366200    0.22237100   -2.34722400
 H                 -7.29453800    0.40949300   -1.81066000
 H                 -6.18394900   -0.63097300   -0.90352800
 C                 -6.00920100    2.78094300   -1.44885900
 H                 -5.79282900    3.68998100   -0.87350000
 H                 -7.03796600    2.86556100   -1.81905700
 H                 -5.34378800    2.76598000   -2.32252800
 C                 -2.74818400   -1.16453400    2.17478000
 C                 -1.38138700   -1.43412100    2.79162800
 H                 -1.51040600   -1.95955500    3.74659000
 H                 -0.84449000   -0.50276000    3.00352000
 H                 -0.76670500   -2.07141800    2.15880200
 C                 -3.61330000   -0.60645400    3.32787700
 H                 -4.65224800   -0.42507800    3.03276300
 H                 -3.20394100    0.34106300    3.70151300
 H                 -3.62390900   -1.32158200    4.16062700
 C                 -3.34072800   -2.50140300    1.71216000
 H                 -2.76451900   -2.91679800    0.87781700
 H                 -4.38519800   -2.40601600    1.39255800
 H                 -3.31919300   -3.22475200    2.53783800
 O                  0.56466800    1.59865700    3.66300200
 C                  2.89170100    1.72098800    0.71909400
 O                  3.40006000    2.68926900    0.36103500
75
TS2;+13.1kcal
 Mo                 9.74684300    1.19566700   13.77463000
 Re                12.23091000    0.76721700   17.60409300
 S                  9.74586200   -0.16116400   15.88681100
 P                  9.71674700    1.91780500   16.20930400
 O                 11.44491400    3.80334400   13.26844800
 O                 12.57804500   -0.01661400   13.21952500
 O                 12.98924700   -1.69956700   15.74558200
 O                 11.14525800   -1.41484800   19.61728400
 O                 14.95193400    0.74275600   19.02308600
 C                 10.83051800    2.83753900   13.50180400
 C                 11.51510300    0.41914100   13.45000500
 C                 12.70749000   -0.78019500   16.37513500
 C                 11.51369900   -0.60250000   18.88753300
 C                 13.92354300    0.74103400   18.48146900
 C                 11.50739300    2.27029600   18.73023800
 C                  7.42264300    1.62496100   13.19417100
 H                  6.80311700    2.28574100   13.79078000
 C                  8.27664800    2.01762000   12.12700400
 H                  8.38588100    3.02590300   11.74100900
 C                  8.93569400    0.85962800   11.62724700
 H                  9.62572000    0.82641900   10.79248700
 C                  8.51875300   -0.24955200   12.42189300
 H                  8.83085000   -1.27968200   12.29655600
 C                  7.57699300    0.23465900   13.38143400
 H                  7.09404800   -0.35437800   14.15492100
 C                  7.96141100    2.46044700   16.56587600
 C                  7.53294000    3.70577500   16.02080000
 C                  6.18389000    3.84513700   15.67194100
 H                  5.87363900    4.77060300   15.19379100
 C                  5.24587600    2.83245500   15.84699300
 C                  5.65563300    1.74186900   16.60971000
 H                  4.90891600    1.00470100   16.90522000
 C                  6.96085500    1.57272100   17.07367400
 C                  8.39454300    4.96385500   15.77177600
 C                  8.43675000    5.27986200   14.27067300
 H                  9.07517100    6.15156700   14.07623500
 H                  7.43752200    5.50025200   13.87415100
 H                  8.84438400    4.43508100   13.70426200
 C                  9.82861700    4.91330100   16.30738900
 H                 10.50006800    4.30459400   15.69548900
 H                  9.86461000    4.55252600   17.34340400
 H                 10.24485900    5.92877500   16.30220700
 C                  7.72445600    6.13760500   16.51320400
 H                  8.29816000    7.05721700   16.34097200
 H                  7.69769800    5.95531200   17.59481000
 H                  6.69823800    6.32615500   16.18221700
 C                  3.81898500    2.90382900   15.31481000
 C                  2.83572700    2.96861300   16.49109300
 H                  2.92357400    2.08990200   17.14211200
 H                  1.80063500    3.01078100   16.12741100
 H                  3.01436100    3.85826100   17.10776000
 C                  3.53541000    1.64289900   14.48666300
 H                  4.21261500    1.56957000   13.62596200
 H                  2.50647300    1.65767600   14.10451200
 H                  3.65509700    0.72893500   15.08112200
 C                  3.59922200    4.12525600   14.42343300
 H                  3.71836400    5.06583600   14.97569800
 H                  2.58146500    4.11360100   14.01513000
 H                  4.29693600    4.13975000   13.57538200
 C                  7.10770500    0.56392400   18.23317700
 C                  8.45294400    0.62760400   18.95066800
 H                  8.39152600    0.07864000   19.89915000
 H                  8.73351000    1.66419600   19.18086400
 H                  9.25138000    0.17391700   18.36607300
 C                  6.06595300    0.96788600   19.30202500
 H                  5.03369800    0.88367300   18.94679800
 H                  6.22087400    2.00209100   19.63389700
 H                  6.16617900    0.31269300   20.17679800
 C                  6.81131300   -0.87389800   17.79502200
 H                  7.54649000   -1.22883700   17.06466200
 H                  5.81481200   -0.95660500   17.34209300
 H                  6.83426800   -1.54778300   18.66182100
 O                 11.09698400    3.12973800   19.38148900
 C                 12.86870000    2.10472900   16.22638700
 O                 13.24767100    2.86090000   15.44871900
